# Supplementary material for: Hydrogenation of different carbon substrates into light hydrocarbons by ball milling
Source: Nat Commun. 2023 Aug 29;14:5257. doi: 10.1038/s41467-023-40915-5 (PMC10465506; doi:10.1038/s41467-023-40915-5)
Supplement: Supplementary file 3 — Source Data [file 41467_2023_40915_MOESM3_ESM.xlsx]

## Sheet: Figure 1
	Figure 1a		Conversion (%)	Figure 1b		Conversion (%)
		PE	5.06081		PE	27.197
		PET	30.4007		PET	97.0699
		Spruce wood	23.5933		Spruce wood	99.5883
		anthracite	28.4145		anthracite	91.2268
		hard coal	24.71		hard coal	92.3066
		Active carbon	17.0971		Active carbon	87.7564
	Figure 1c
		Selectivity（%）	C1	C2	C3	C4
		PE	93.413	4.451	1.309	0.827
		PET	80.277	14.964	3.024	1.735
		Spruce wood	79.93	9.97	6.535	3.565
		Anthracite	94.841	3.976	0.946	0.238
		Hard coal	91.58	5.508	1.955	0.957
		Active carbon	92.183	5.424	1.797	0.597
	Figure 1d	Selectivity（%）	C1	C2	C3	C4
		PE	94.5178	3.35574	1.41715	0.709291
		PET	97.1558	2.84418	0	0
		Spruce wood	96.0096	3.65699	0.333401	0
		Anthracite	98.2312	1.76878	0	0
		Hard coal	97.802	2.19801	0	0
		Active carbon	98.1973	1.8027	0	0

## Sheet: Figure 2
	Figure 2a		Conversion (%)			Figure 2b		Conversion (%)
		AC	17.1				PE	5.06
		AC + TEMPO	7.81				PE + TEMPO	0.29
	Figure 2c	time (hour)	Teperature (℃)
		0	29.26
		0.01667	29.31
		0.03333	29.53
		0.05	29.74
		0.06667	29.92
		0.08333	30.08
		0.1	30.32
		0.11667	30.43
		0.13333	30.67
		0.15	30.82
		0.16667	31.01
		0.18333	31.17
		0.2	31.33
		0.21667	31.81
		0.23333	29.98
		0.25	31.78
		0.26667	31.97
		0.28333	32.15
		0.3	32.28
		0.31667	32.5
		0.33333	32.6
		0.35	32.73
		0.36667	32.87
		0.38333	33.03
		0.4	33.16
		0.41667	33.29
		0.43333	33.53
		0.45	32.87
		0.46667	33.74
		0.48333	33.93
		0.5	34.06
		0.51667	35.15
		0.53333	34.3
		0.55	34.46
		0.56667	34.56
		0.58333	34.72
		0.6	34.94
		0.61667	34.99
		0.63333	35.18
		0.65	35.25
		0.66667	35.36
		0.68333	35.55
		0.7	36.16
		0.71667	35.79
		0.73333	35.92
		0.75	36.02
		0.76667	36.16
		0.78333	36.26
		0.8	36.4
		0.81667	36.53
		0.83333	36.63
		0.85	36.79
		0.86667	36.9
		0.88333	37.03
		0.9	37.14
		0.91667	37.24
		0.93333	37.43
		0.95	37.48
		0.96667	37.64
		0.98333	37.75
		1	37.85
		1.01667	37.88
		1.03333	37.93
		1.05	38.07
		1.06667	38.15
		1.08333	38.31
		1.1	38.36
		1.11667	38.52
		1.13333	38.07
		1.15	38.76
		1.16667	38.84
		1.18333	38.94
		1.2	39.07
		1.21667	39.26
		1.23333	39.29
		1.25	39.42
		1.26667	39.47
		1.28333	39.6
		1.3	39.68
		1.31667	39.79
		1.33333	39.95
		1.35	40.03
		1.36667	40.11
		1.38333	40.19
		1.4	39.9
		1.41667	40.37
		1.43333	41.04
		1.45	40.53
		1.46667	40.64
		1.48333	40.72
		1.5	40.8
		1.51667	40.9
		1.53333	41.01
		1.55	41.09
		1.56667	41.14
		1.58333	41.22
		1.6	41.33
		1.61667	41.51
		1.63333	41.49
		1.65	41.59
		1.66667	41.67
		1.68333	41.7
		1.7	41.78
		1.71667	41.89
		1.73333	41.97
		1.75	41.81
		1.76667	42.1
		1.78333	42.18
		1.8	42.26
		1.81667	42.28
		1.83333	42.36
		1.85	42.5
		1.86667	42.5
		1.88333	41.94
		1.9	42.66
		1.91667	42.73
		1.93333	42.79
		1.95	42.84
		1.96667	42.92
		1.98333	42.68
		2	43.11
		2.01667	43.05
		2.03333	43
		2.05	43
		2.06667	41.49
		2.08333	43.13
		2.1	43.24
		2.11667	43.29
		2.13333	43.37
		2.15	43.42
		2.16667	43.5
		2.18333	43.56
		2.2	43.58
		2.21667	43.66
		2.23333	43.74
		2.25	43.8
		2.26667	45.47
		2.28333	43.9
		2.3	43.93
		2.31667	44.01
		2.33333	44.06
		2.35	44.11
		2.36667	44.17
		2.38333	44.27
		2.4	44.3
		2.41667	44.35
		2.43333	44.41
		2.45	44.49
		2.46667	44.54
		2.48333	44.56
		2.5	44.62
		2.51667	44.49
		2.53333	44.72
		2.55	44.83
		2.56667	44.96
		2.58333	44.91
		2.6	44.96
		2.61667	45.02
		2.63333	45.07
		2.65	44.33
		2.66667	45.15
		2.68333	45.2
		2.7	45.23
		2.71667	45.31
		2.73333	45.36
		2.75	45.41
		2.76667	45.47
		2.78333	45.49
		2.8	45.57
		2.81667	45.6
		2.83333	45.73
		2.85	45.71
		2.86667	45.76
		2.88333	45.79
		2.9	45.84
		2.91667	45.89
		2.93333	45.92
		2.95	45.97
		2.96667	45.68
		2.98333	46.05
		3	46.13
		3.01669	46.1
		3.03336	46.05
		3.05003	46.05
		3.06669	46.05
		3.08336	46.13
		3.10003	43.34
		3.11669	46.24
		3.13336	46.29
		3.15003	46.34
		3.16669	45.68
		3.18336	46.45
		3.20003	46.55
		3.21669	46.5
		3.23336	46.55
		3.25003	46.55
		3.26669	46.61
		3.28336	46.71
		3.30003	46.71
		3.31669	46.71
		3.33336	46.77
		3.35003	46.82
		3.36669	46.82
		3.38336	46.85
		3.40003	46.85
		3.41669	46.9
		3.43336	46.93
		3.45003	46.95
		3.46669	47.01
		3.48336	47.01
		3.50003	47.03
		3.51669	46.98
		3.53336	47.08
		3.55003	47.08
		3.56669	47.08
		3.58336	47.14
		3.60003	47.16
		3.61669	47.16
		3.63336	47.24
		3.65003	47.24
		3.66669	47.27
		3.68336	47.27
		3.70003	47.27
		3.71669	47.3
		3.73336	47.3
		3.75003	47.32
		3.76669	47.35
		3.78336	47.35
		3.80003	47.38
		3.81669	47.4
		3.83336	47.38
		3.85003	47.4
		3.86669	47.43
		3.88336	46.82
		3.90003	47.51
		3.91669	47.46
		3.93336	47.48
		3.95003	47.54
		3.96669	47.43
		3.98336	47.43
		4.00003	47.19
		4.01669	47.4
		4.03336	47.46
		4.05003	47.38
		4.06669	47.3
		4.08336	46.74
		4.10003	47.32
		4.11669	47.38
		4.13336	47.38
		4.15003	47.4
		4.16669	47.16
		4.18336	47.43
		4.20003	47.14
		4.21669	47.48
		4.23336	47.51
		4.25003	47.19
		4.26669	47.54
		4.28336	47.54
		4.30003	47.54
		4.31669	47.54
		4.33336	47.56
		4.35003	47.62
		4.36669	47.62
		4.38336	47.62
		4.40003	47.62
		4.41669	47.62
		4.43336	47.3
		4.45003	47.64
		4.46669	44.88
		4.48336	47.59
		4.50003	47.64
		4.51669	47.64
		4.53336	47.64
		4.55003	47.64
		4.56669	47.69
		4.58336	47.69
		4.60003	47.67
		4.61669	44.09
		4.63336	47.69
		4.65003	47.69
		4.66669	47.72
		4.68336	47.69
		4.70003	47.69
		4.71669	47.69
		4.73336	47.69
		4.75003	41.46
		4.76669	47.69
		4.78336	47.8
		4.80003	47.69
		4.81669	47.72
		4.83336	47.72
		4.85003	47.72
		4.86669	47.51
		4.88336	47.72
		4.90003	47.75
		4.91669	47.83
		4.93336	47.75
		4.95003	47.72
		4.96669	47.75
		4.98336	47.75
		5.00003	47.75
		5.01669	47.93
		5.03336	47.77
		5.05003	47.75
		5.06669	47.62
		5.08336	47.59
		5.10003	47.59
		5.11669	47.38
		5.13336	48.36
		5.15003	47.64
		5.16669	45.33
		5.18336	47.67
		5.20003	47.69
		5.21669	47.69
		5.23336	47.69
		5.25003	47.75
		5.26669	47.72
		5.28336	47.75
		5.30003	47.75
		5.31669	47.8
		5.33336	47.8
		5.35003	47.8
		5.36669	47.96
		5.38336	47.83
		5.40003	47.88
		5.41669	45.25
		5.43336	47.88
		5.45003	47.88
		5.46669	47.35
		5.48336	47.93
		5.50003	47.46
		5.51669	47.96
		5.53336	47.99
		5.55003	48.01
		5.56669	47.24
		5.58336	48.04
		5.60003	48.12
		5.61669	46.47
		5.63336	48.09
		5.65003	48.23
		5.66669	48.15
		5.68336	48.23
		5.70003	48.17
		5.71669	48.17
		5.73336	48.23
		5.75003	48.25
		5.76669	48.28
		5.78336	48.28
		5.80003	48.28
		5.81669	48.31
		5.83336	48.31
		5.85003	48.36
		5.86669	48.38
		5.88336	48.41
		5.90003	48.46
		5.91669	48.41
		5.93336	43.08
		5.95003	48.49
		5.96669	48.46
		5.98336	45.97
		6.00003	48.52
		6.01669	48.54
		6.03336	52.12
		6.05003	48.54
		6.06669	48.49
		6.08336	48.38
		6.10003	48.41
		6.11669	48.46
		6.13336	48.49
		6.15003	48.25
		6.16669	48.52
		6.18336	48.54
		6.20003	48.62
		6.21669	48.6
		6.23336	48.62
		6.25003	47.48
		6.26669	48.65
		6.28336	48.65
		6.30003	48.73
		6.31669	48.7
		6.33336	48.68
		6.35003	48.7
		6.36669	41.25
		6.38336	48.7
		6.40003	48.73
		6.41669	48.7
		6.43336	48.84
		6.45003	48.7
		6.46669	46
		6.48336	48.76
		6.50003	48.78
		6.51669	48.76
		6.53336	48.76
		6.55003	48.73
		6.56669	48.73
		6.58336	48.78
		6.60003	48.73
		6.61669	48.89
		6.63336	48.7
		6.65003	49.42
		6.66669	48.73
		6.68336	48.73
		6.70003	48.7
		6.71669	48.7
		6.73336	48.7
		6.75003	48.7
		6.76669	48.7
		6.78336	45.47
		6.80003	48.7
		6.81669	48.7
		6.83336	48.73
		6.85003	48.68
		6.86669	48.7
		6.88336	48.68
		6.90003	48.68
		6.91669	48.65
		6.93336	48.65
		6.95003	48.65
		6.96669	44.56
		6.98336	48.62
		7.00003	48.65
		7.01669	48.65
		7.03336	48.62
		7.05003	48.6
		7.06669	48.6
		7.08336	47.88
		7.10003	48.41
		7.11669	46.79
		7.13336	48.41
		7.15003	48.46
		7.16669	48.44
		7.18336	48.46
		7.20003	49.26
		7.21669	48.46
		7.23336	48.49
		7.25003	48.46
		7.26669	48.49
		7.28336	48.49
		7.30003	48.49
		7.31669	46.95
		7.33336	48.46
		7.35003	48.52
		7.36669	47.24
		7.38336	48.52
		7.40003	46.45
		7.41669	48.25
		7.43336	48.52
		7.45003	48.54
		7.46669	48.54
		7.48336	48.54
		7.50003	48.54
		7.51669	48.54
		7.53336	48.38
		7.55003	48.54
		7.56669	48.6
		7.58336	48.57
		7.60003	48.6
		7.61669	48.6
		7.63336	48.65
		7.65003	48.62
		7.66669	48.65
		7.68336	47.3
		7.70003	48.65
		7.71669	48.62
		7.73336	48.68
		7.75003	48.68
		7.76669	48.68
		7.78336	43.24
		7.80003	48.73
		7.81669	48.76
		7.83336	48.73
		7.85003	48.76
		7.86669	48.73
		7.88336	48.78
		7.90003	48.73
		7.91669	48.6
		7.93336	48.78
		7.95003	47.67
		7.96669	48.81
		7.98336	48.81
		8.00003	48.84
		8.01669	48.84
		8.03336	48.81
		8.05003	48.84
		8.06669	48.94
		8.08336	47.51
		8.10003	48.7
		8.11669	48.68
		8.13336	48.7
		8.15003	48.76
		8.16669	48.73
		8.18336	48.76
		8.20003	48.78
		8.21669	48.78
		8.23336	41.75
		8.25003	48.84
		8.26669	48.84
		8.28336	48.84
		8.30003	48.86
		8.31669	47.38
		8.33336	48.86
		8.35003	48.78
		8.36669	48.89
		8.38336	48.86
		8.40003	44.75
		8.41669	48.86
		8.43336	48.89
		8.45003	48.86
		8.46669	48.89
		8.48336	48.44
		8.50003	48.86
		8.51669	48.86
		8.53336	48.84
		8.55003	48.84
		8.56669	47.64
		8.58336	48.84
		8.60003	48.81
		8.61669	48.81
		8.63336	48.81
		8.65003	48.78
		8.66669	48.81
		8.68336	48.81
		8.70003	48.81
		8.71669	48.7
		8.73336	48.78
		8.75003	48.78
		8.76669	48.76
		8.78336	48.89
		8.80003	49.6
		8.81669	48.73
		8.83336	48.7
		8.85003	48.7
		8.86669	48.7
		8.88336	47.27
		8.90003	48.7
		8.91669	48.7
		8.93336	48.68
		8.95003	48.68
		8.96669	48.68
		8.98336	48.65
		9.00003	48.62
		9.01669	48.65
		9.03336	48.62
		9.05003	46.95
		9.06669	48.6
		9.08336	48.57
		9.10003	48.44
		9.11669	48.38
		9.13336	42.89
		9.15003	48.36
		9.16669	48.38
		9.18336	48.36
		9.20003	48.36
		9.21669	48.01
		9.23336	48.38
		9.25003	48.38
		9.26669	47.75
		9.28336	48.38
		9.30003	48.36
		9.31669	47.62
		9.33336	48.38
		9.35003	48.41
		9.36669	48.36
		9.38336	48.38
		9.40003	48.33
		9.41669	48.38
		9.43336	48.38
		9.45003	48.38
		9.46669	48.23
		9.48336	48.38
		9.50003	48.38
		9.51669	41.51
		9.53336	48.38
		9.55003	47.91
		9.56669	46.85
		9.58336	48.44
		9.60003	48.44
		9.61669	48.44
		9.63336	48.41
		9.65003	48.49
		9.66669	48.44
		9.68336	48.44
		9.70003	48.44
		9.71669	48.46
		9.73336	48.46
		9.75003	48.46
		9.76669	48.46
		9.78336	48.49
		9.80006	48.49
		9.81672	48.52
		9.83339	48.49
		9.85006	48.52
		9.86672	48.52
		9.88339	46.9
		9.90006	48.52
		9.91672	48.54
		9.93339	48.52
		9.95006	48.6
		9.96672	48.54
		9.98339	48.6
		10.0001	48.6
		10.0167	48.6
		10.0334	48.62
		10.0501	48.6
		10.0667	48.6
		10.0834	48.62
		10.1001	48.57
		10.1167	48.44
		10.1334	48.44
		10.1501	48.44
		10.1667	48.46
		10.1834	48.52
		10.2001	48.49
		10.2167	48.52
		10.2334	48.54
		10.2501	48.6
		10.2667	48.6
		10.2834	48.57
		10.3001	48.54
		10.3167	48.6
		10.3334	48.6
		10.3501	48.6
		10.3667	48.36
		10.3834	48.6
		10.4001	48.6
		10.4167	48.57
		10.4334	48.6
		10.4501	48.54
		10.4667	45.2
		10.4834	48.57
		10.5001	48.62
		10.5167	48.57
		10.5334	48.57
		10.5501	44.46
		10.5667	48.57
		10.5834	48.54
		10.6001	48.54
		10.6167	48.57
		10.6334	47.14
		10.6501	48.54
		10.6667	48.49
		10.6834	48.52
		10.7001	48.52
		10.7167	48.49
		10.7334	45.55
		10.7501	48.46
		10.7667	47.8
		10.7834	48.46
		10.8001	48.46
		10.8167	48.46
		10.8334	48.41
		10.8501	48.41
		10.8667	48.38
		10.8834	48.38
		10.9001	48.36
		10.9167	48.73
		10.9334	48.33
		10.9501	48.86
		10.9667	48.36
		10.9834	48.31
		11.0001	48.33
		11.0167	48.28
		11.0334	48.31
		11.0501	48.31
		11.0667	48.31
		11.0834	48.23
		11.1001	48.23
		11.1167	48.12
		11.1334	48.04
		11.1501	48.41
		11.1667	48.04
		11.1834	48.04
		11.2001	48.07
		11.2167	48.01
		11.2334	46.47
		11.2501	48.01
		11.2667	48.04
		11.2834	48.01
		11.3001	48.01
		11.3167	48.01
		11.3334	48.01
		11.3501	48.01
		11.3667	47.19
		11.3834	48.01
		11.4001	47.99
		11.4167	48.07
		11.4334	48.01
		11.4501	47.99
		11.4667	47.99
		11.4834	47.99
		11.5001	47.35
		11.5167	47.99
		11.5334	47.3
		11.5501	47.99
		11.5667	48.01
		11.5834	48.01
		11.6001	47.99
		11.6167	48.01
		11.6334	47.67
		11.6501	47.99
		11.6667	48.78
		11.6834	47.99
		11.7001	47.99
		11.7167	48.04
		11.7334	48.04
		11.7501	48.04
		11.7667	48.01
		11.7834	48.04
		11.8001	48.04
		11.8167	48.07
		11.8334	48.07
		11.8501	48.07
		11.8667	48.07
		11.8834	48.07
		11.9001	48.09
		11.9167	48.09
		11.9334	48.09
		11.9501	46.77
		11.9667	48.07
		11.9834	46.66
		12.0001	48.09
		12.0167	48.12
		12.0334	48.15
		12.0501	47.67
		12.0667	48.15
		12.0834	48.23
		12.1001	48.15
		12.1167	48.09
		12.1334	48.01
		12.1501	48.01
		12.1667	47.99
		12.1834	47.96
		12.2001	48.01
		12.2167	48.01
		12.2334	47.8
		12.2501	48.07
		12.2667	48.07
		12.2834	48.07
		12.3001	48.07
		12.3167	48.09
		12.3334	47.85
		12.3501	48.09
		12.3667	47.43
		12.3834	48.09
		12.4001	48.09
		12.4167	48.09
		12.4334	48.12
		12.4501	48.36
		12.4667	47.83
		12.4834	48.09
		12.5001	48.07
		12.5167	48.09
		12.5334	48.07
		12.5501	48.07
		12.5667	48.15
		12.5834	48.07
		12.6001	44.75
		12.6167	48.04
		12.6334	48.01
		12.6501	47.99
		12.6667	48.01
		12.6834	47.99
		12.7001	48.01
		12.7167	47.96
		12.7334	47.96
		12.7501	47.96
		12.7667	47.93
		12.7834	48.23
		12.8001	47.91
		12.8167	47.32
		12.8334	47.91
		12.8501	47.88
		12.8667	47.88
		12.8834	47.88
		12.9001	47.83
		12.9167	47.83
		12.9334	47.88
		12.9501	47.83
		12.9667	47.8
		12.9834	47.77
		13.0001	47.77
		13.0167	47.77
		13.0334	47.75
		13.0501	47.64
		13.0667	47.75
		13.0834	47.69
		13.1001	47.69
		13.1167	47.69
		13.1334	47.59
		13.1501	44.94
		13.1667	47.48
		13.1834	47.48
		13.2001	47.48
		13.2167	47.46
		13.2334	47.46
		13.2501	47.48
		13.2667	47.46
		13.2834	47.91
		13.3001	46.32
		13.3167	47.46
		13.3334	47.48
		13.3501	47.46
		13.3667	47.43
		13.3834	47.43
		13.4001	47.46
		13.4167	46.93
		13.4334	46.26
		13.4501	47.46
		13.4667	47.43
		13.4834	47.46
		13.5001	47.46
		13.5167	47.46
		13.5334	47.43
		13.5501	47.46
		13.5667	47.22
		13.5834	47.43
		13.6001	41.81
		13.6167	47.46
		13.6334	47.46
		13.6501	47.43
		13.6667	47.46
		13.6834	47.46
		13.7001	47.48
		13.7167	47.48
		13.7334	47.48
		13.7501	46.93
		13.7667	47.51
		13.7834	45.12
		13.8001	47.51
		13.8167	47.48
		13.8334	47.51
		13.8501	47.51
		13.8667	47.48
		13.8834	47.51
		13.9001	45.15
		13.9167	47.51
		13.9334	47.51
		13.9501	47.54
		13.9667	47.54
		13.9834	47.54
		14.0001	47.54
		14.0167	47.56
		14.0334	47.03
		14.0501	47.56
		14.0667	45.55
		14.0834	47.59
		14.1001	47.59
		14.1167	47.59
		14.1334	47.54
		14.1501	47.43
		14.1667	47.43
		14.1834	47.4
		14.2001	47.46
		14.2167	47.46
		14.2334	44.67
		14.2501	47.48
		14.2667	47.48
		14.2834	47.51
		14.3001	47.51
		14.3167	49.74
		14.3334	47.54
		14.3501	47.54
		14.3667	47.51
		14.3834	47.51
		14.4001	48.07
		14.4167	47.56
		14.4334	47.54
		14.4501	47.56
		14.4667	47.56
		14.4834	45.36
		14.5001	47.54
		14.5167	47.51
		14.5334	47.51
		14.5501	47.56
		14.5667	47.48
		14.5834	47.48
		14.6001	47.51
		14.6167	47.48
		14.6334	47.54
		14.6501	47.48
		14.6667	47.56
		14.6834	47.46
		14.7001	47.46
		14.7167	47.4
		14.7334	47.46
		14.7501	49.42
		14.7667	47.43
		14.7834	47.4
		14.8001	47.38
		14.8167	47.43
		14.8334	47.4
		14.8501	47.38
		14.8667	47.35
		14.8834	47.35
		14.9001	47.24
		14.9167	47.32
		14.9334	47.3
		14.9501	47.32
		14.9667	47.32
		14.9834	47.27
		15.0001	47.27
		15.0167	42.58
		15.0334	47.27
		15.0501	47.27
		15.0667	47.11
		15.0834	47.22
		15.1001	47.22
		15.1167	47.22
		15.1334	47.16
		15.1501	47.08
		15.1667	47.01
		15.1834	46.98
		15.2001	46.98
		15.2167	46.98
		15.2334	46.98
		15.2501	46.98
		15.2667	46.87
		15.2834	39.39
		15.3001	47.27
		15.3167	46.95
		15.3334	46.95
		15.3501	46.95
		15.3667	46.98
		15.3834	46.95
		15.4001	46.95
		15.4167	46.95
		15.4334	46.98
		15.4501	46.95
		15.4667	46.95
		15.4834	45.36
		15.5001	46.95
		15.5167	46.16
		15.5334	46.95
		15.5501	46.93
		15.5667	46.93
		15.5834	46.74
		15.6001	46.93
		15.6167	46.95
		15.6334	46.21
		15.6501	46.95
		15.6667	46.82
		15.6834	46.98
		15.7001	46.98
		15.7167	46.98
		15.7334	46.95
		15.7501	46.98
		15.7667	46.5
		15.7834	47.01
		15.8001	46.95
		15.8167	46.95
		15.8334	47.01
		15.8501	47.03
		15.8667	47.03
		15.8834	47.03
		15.9001	47.01
		15.9167	47.03
		15.9334	47.03
		15.9501	47.03
		15.9667	47.06
		15.9834	47.03
		16.0001	47.06
		16.0167	47.06
		16.0334	47.06
		16.0501	47.16
		16.0667	47.03
		16.0834	46.85
		16.1001	47.11
		16.1167	47.08
		16.1334	47.16
		16.1501	47.06
		16.1667	44.72
		16.1834	46.93
		16.2001	46.93
		16.2167	46.95
		16.2334	47.03
		16.2501	46.98
		16.2667	47.22
		16.2834	47.03
		16.3001	47.03
		16.3167	46.66
		16.3334	47.08
		16.3501	47.16
		16.3667	47.08
		16.3834	47.06
		16.4001	47.06
		16.4167	47.08
		16.4334	47.06
		16.4501	47.06
		16.4667	47.06
		16.4834	47.06
		16.5001	47.08
		16.5167	47.06
		16.5334	47.08
		16.5501	47.06
		16.5667	47.08
		16.5834	46.26
		16.6001	47.06
		16.6167	47.03
		16.6334	47.01
		16.6501	47.03
		16.6667	46.29
		16.6834	47.03
		16.7001	47.01
		16.7167	47.01
		16.7334	47.01
		16.7501	46.74
		16.7667	47.01
		16.7834	46.95
		16.8001	46.95
		16.8167	46.93
		16.8334	46.95
		16.8501	43.8
		16.8667	46.93
		16.8834	46.9
		16.9001	46.87
		16.9167	46.9
		16.9334	46.58
		16.9501	46.87
		16.9667	46.87
		16.9834	46.82
		17.0001	46.82
		17.0167	46.85
		17.0334	45.23
		17.0501	46.79
		17.0667	46.24
		17.0834	46.79
		17.1001	46.77
		17.1167	47.64
		17.1334	46.71
		17.1501	46.74
		17.1667	46.66
		17.1834	46.55
		17.2001	46.53
		17.2167	46.5
		17.2334	46.55
		17.2501	46.4
		17.2667	46.53
		17.2834	46.55
		17.3001	46.53
		17.3167	46.53
		17.3334	46.53
		17.3501	46.5
		17.3667	46.5
		17.3834	46.53
		17.4001	46.5
		17.4167	46.53
		17.4334	46.53
		17.4501	46.53
		17.4667	46.55
		17.4834	46.47
		17.5001	46.5
		17.5167	46.53
		17.5334	46.47
		17.5501	40.9
		17.5667	46.53
		17.5834	46.5
		17.6001	46.5
		17.6167	46.53
		17.6334	46.47
		17.6501	46.18
		17.6668	46.53
		17.6834	46.02
		17.7001	46.53
		17.7168	46.53
		17.7334	46.53
		17.7501	46.53
		17.7667	46.55
		17.7834	46.58
		17.8001	46.55
		17.8167	46
		17.8334	46.58
		17.8501	46.58
		17.8667	46.69
		17.8834	46.58
		17.9001	46.58
		17.9168	46.61
		17.9334	46.61
		17.9501	46.58
		17.9668	46.77
		17.9834	46.61
		18.0001	46.66
		18.0167	46.61
		18.0334	46.63
		18.0501	46.63
		18.0667	46.63
		18.0834	46.63
		18.1001	44.03
		18.1167	46.66
		18.1334	46.66
		18.1501	46.66
		18.1668	46.63
		18.1834	46.55
		18.2001	46.47
		18.2168	46.61
		18.2334	46.53
		18.2501	46.18
		18.2667	46.55
		18.2834	46.55
		18.3001	46.58
		18.3167	49.87
		18.3334	46.61
		18.3501	46.61
		18.3667	46.63
		18.3834	46.66
		18.4001	46.69
		18.4168	46.63
		18.4334	46.66
		18.4501	46.66
		18.4668	46.63
		18.4834	46.63
		18.5001	46.63
		18.5167	46.63
		18.5334	46.61
		18.5501	46.29
		18.5667	46.63
		18.5834	46.63
		18.6001	46.63
		18.6167	46.61
		18.6334	46.61
		18.6501	46.58
		18.6668	46.45
		18.6834	46.21
		18.7001	46.58
		18.7168	46.71
		18.7334	46.29
		18.7501	46.55
		18.7667	46.55
		18.7834	39.39
		18.8001	46.53
		18.8167	46.58
		18.8334	46.53
		18.8501	46.53
		18.8667	46.47
		18.8834	46.45
		18.9001	46.45
		18.9168	46.47
		18.9334	46.47
		18.9501	46.45
		18.9668	46.42
		18.9834	46.45
		19.0001	46.42
		19.0167	46.55
		19.0334	46.4
		19.0501	46.4
		19.0667	46.37
		19.0834	46.34
		19.1001	46.37
		19.1167	46.34
		19.1334	46.34
		19.1501	46.02
		19.1668	46.32
		19.1834	46.24
		19.2001	46.24
		19.2168	46.16
		19.2334	46.08
		19.2501	46.1
		19.2667	46.13
		19.2834	46.13
		19.3001	46.26
		19.3167	46.13
		19.3334	46.1
		19.3501	46.13
		19.3667	46.13
		19.3834	46.13
		19.4001	46.13
		19.4168	46.1
		19.4334	46.13
		19.4501	46.1
		19.4668	44.27
		19.4834	46.08
		19.5001	46.13
		19.5167	46.08
		19.5334	46.08
		19.5501	46.13
		19.5667	46.1
		19.5834	46.13
		19.6001	46.1
		19.6167	46.08
		19.6334	46.13
		19.6501	46.13
		19.6668	46.1
		19.6834	46.13
		19.7001	46.13
		19.7168	46.16
		19.7334	43.69
		19.7501	46.1
		19.7667	46.16
		19.7834	43.11
		19.8001	46.16
		19.8167	46.16
		19.8334	46.37
		19.8501	46.13
		19.8667	46.21
		19.8834	46.16
		19.9001	46.21
		19.9168	46.16
		19.9334	46.21
		19.9501	46.16
		19.9668	46.18
		19.9834	46.18
		20.0001	46.18
		20.0167	45.47
		20.0334	46.18
		20.0501	46.24
		20.0667	44.86
		20.0834	46.24
		20.1001	45.36
		20.1167	46.26
		20.1334	46.26
		20.1501	45.71
		20.1668	46.02
		20.1834	46.26
		20.2001	46.16
		20.2168	46.1
		20.2334	46.13
		20.2501	46.13
		20.2667	51.44
		20.2834	46.16
		20.3001	45.86
		20.3167	46.21
		20.3334	46.24
		20.3501	46.26
		20.3667	46.29
		20.3834	46.26
		20.4001	46.69
		20.4168	46.29
		20.4334	43.85
		20.4501	46.32
		20.4668	46.29
		20.4834	46.26
		20.5001	46.32
		20.5167	46.32
		20.5334	46.32
		20.5501	46.32
		20.5667	46.32
		20.5834	46.29
		20.6001	46.32
		20.6167	46.34
		20.6334	46.32
		20.6501	46.34
		20.6668	46.34
		20.6834	46.34
		20.7001	46.34
		20.7168	46.32
		20.7334	46.34
		20.7501	46.32
		20.7667	46.34
		20.7834	46.32
		20.8001	46.32
		20.8167	46.29
		20.8334	43.4
		20.8501	46.32
		20.8667	43.95
		20.8834	46.29
		20.9001	46.29
		20.9168	46.29
		20.9334	46.29
		20.9501	46.29
		20.9668	46.26
		20.9834	46.29
		21.0001	46.26
		21.0167	46.24
		21.0334	46.24
		21.0501	46.24
		21.0667	46.21
		21.0834	46.21
		21.1001	46.21
		21.1167	46.21
		21.1334	46.21
		21.1501	46.21
		21.1668	46.21
		21.1834	46.21
		21.2001	46.1
		21.2168	45.94
		21.2334	45.79
		21.2501	45.57
		21.2667	45.39
		21.2834	45.23
		21.3001	45.1
		21.3167	44.94
		21.3334	44.83
		21.3501	44.7
		21.3667	44.62
		21.3834	44.51
		21.4001	44.41
		21.4168	44.27
		21.4334	44.19
		21.4501	44.11
		21.4668	44.03
		21.4834	43.95

## Sheet: Figure 3
	Figure 3	metal	Conversion (%)
		Ru	14.78
		Fe	17.1
		Co	22.46
		Ni	16.53
		Cu	0

## Sheet: Figure 4
			Figure 4a		Conversion (%)
				Fe+Al2O3	17.1
				Al2O3	0
				Fe	1.74
				Cu+Al2O3	0

## Sheet: Figure 5
				Figure 5a		Conversion (%)		Figure 5b		Conversion (%)
					Al2O3	17.1			5 bar	58.54
					SiO2	5.96			20 bar	83.71
					CeO2	6.33			80 bar	84.49
					TiO2	14.61			170 bar	83.32
					MgO	83.33
				Figure 5c	Round	Conversion (%)
					1	68.41
					2	69.01
					3	57.63
					4	50.47
					5	43.88

## Sheet: Extended data figures
			Supplementary Fig. S3	rpm	Conversion (%)
				300	0.52
				450	17.1
				600	85.73
			Supplementary Fig. S4		Conversion (%)
				Bigger balls	10.65
				Smaller balls	17.1
			Supplementary Fig. S5		Conversion (%)
				Diamond	22.6
				Fe3C	90.56
